# Supplementary material for: In Vitro Neurotrophic Properties and Structural Characterization of a New Polysaccharide LTC-1 from Pyrola corbieri Levl (Luticao)
Source: Molecules. 2023 Feb 6;28(4):1544. doi: 10.3390/molecules28041544 (PMC9964326; doi:10.3390/molecules28041544)
Supplement: Supplementary file 1 [file molecules-28-01544-s001.zip]

Archive with 1 entries (1 files):
- molecules-2188049-supplementary.pdf
